# Supplementary material for: Therapeutic targeting of both dihydroorotate dehydrogenase and nucleoside transport in MYCN-amplified neuroblastoma
Source: Cell Death Dis. 2021 Aug 30;12(9):821. doi: 10.1038/s41419-021-04120-w (PMC8405683; doi:10.1038/s41419-021-04120-w)
Supplement: Supplementary file 2 — Table S2 [file 41419_2021_4120_MOESM2_ESM.xlsx]

## Sheet: Sheet1
Table S2. MYCN-responsive gene list (±1.5 fold, p<0.05)
Gene Symbol	RefSeq	Fold-Change(Doxy-/Doxy+)	p-value
IL1B	ENST00000263341	-4.16223	0.000253893
CLIP3	NM_001199570	-4.11647	2.47662e-06
PSG5	ENST00000366175	-4.02398	0.000248729
SLC44A2	NM_020428	-3.7163	1.46718e-05
TNFRSF9	NM_001561	-3.71353	0.000187555
CREB3L3	NM_032607	-3.65811	8.82059e-06
HCP5	NR_040662	-3.64366	2.91629e-05
PIGZ	NM_025163	-3.35096	7.27486e-05
SLC44A5	ENST00000370859	-3.2731	0.000617677
ORAI3	ENST00000318663	-3.11504	9.01481e-06
HTR2B	NM_000867	-3.10542	2.59927e-05
CTF1	NM_001330	-3.0066	0.000492007
ABHD4	NM_022060	-2.94203	3.88865e-05
ABCC3	NM_003786	-2.83128	0.000233782
FAM46C	NM_017709	-2.80643	0.000166671
CCNA1	NM_003914	-2.66295	0.000253347
CUL7	NM_014780	-2.5983	1.72533e-06
SEMA4G	NM_017893	-2.58342	0.000473225
JUP	NM_002230	-2.5662	0.000154841
ECM1	NM_004425	-2.55876	6.7705e-05
CTSO	ENST00000433477	-2.54387	1.61933e-06
RASA4	NM_006989	-2.54333	0.000124633
ALDH6A1	ENST00000553458	-2.52623	1.34348e-05
ABCA5	NM_172232	-2.51949	0.000464327
HIF3A	NM_152794	-2.5143	0.0020608
GBP2	NM_004120	-2.5136	0.000581873
SMPD1	NM_000543	-2.50859	2.01047e-05
SYT11	NM_152280	-2.49765	3.58655e-05
BTN3A3	NM_006994	-2.4967	0.0112419
ABAT	NM_000663	-2.49122	0.000195615
H1F0	NM_005318	-2.48183	6.75191e-06
PQLC3	NM_152391	-2.47722	3.27579e-05
STMN2	NM_001199214	-2.47043	3.57516e-05
RASA4	NM_006989	-2.46687	0.000599419
SNN	NM_003498	-2.45219	0.000105971
RRAS	NM_006270	-2.44563	2.47363e-05
C19orf54	ENST00000378313	-2.41797	0.000178003
GPR56	NM_001145772	-2.41618	0.000733142
SNORD114-25	NR_003218	-2.41054	0.00455047
PLEKHH2	NM_172069	-2.40764	0.000173757
LOC100505701	XR_133188	-2.3898	0.00126215
ANKRD1	NM_014391	-2.38788	5.53642e-05
KCTD7	NM_153033	-2.3804	0.000689324
LOC100505769	XR_133068	-2.36344	0.0132423
PDCD1LG2	NM_025239	-2.34784	8.27466e-05
HCP5	NR_040662	-2.31835	5.60687e-05
ZNF32-AS2	NR_047558	-2.31418	0.000300424
ABI3BP	NM_015429	-2.30785	5.86654e-05
LOC100289650	NR_036584	-2.3063	0.00376109
LGI1	NM_005097	-2.29594	3.60027e-05
YPEL3	NM_031477	-2.2872	0.00181821
AHNAK2	NM_138420	-2.28708	0.000337016
SEZ6L2	NM_001243332	-2.28219	1.19848e-06
LRP1	NM_002332	-2.28083	1.19918e-05
HPSE	NM_001098540	-2.27293	0.000263224
LIPH	NM_139248	-2.2729	3.03142e-06
HLA-B	NM_005514	-2.27135	0.00134868
CCL2	NM_002982	-2.26311	8.99446e-06
SAT1	NR_027783	-2.26158	0.000491272
KLHDC1	ENST00000359332	-2.25485	0.00164289
C5orf4	ENST00000326080	-2.25448	9.34371e-05
MRC2	NM_006039	-2.22761	0.00277144
ZFP36	NM_003407	-2.22648	0.000556322
CLU	ENST00000316403	-2.21827	0.0024509
MVP	NM_017458	-2.20178	0.00297637
CATSPER2P1	NR_002318	-2.19655	0.000644953
HLA-A	ENST00000464713	-2.19543	0.00215709
HCP5	NR_040662	-2.19043	0.000568227
RASA4	NM_006989	-2.18948	0.00176442
SNORD114-3	NR_003195	-2.18636	0.000615723
HGSNAT	NM_152419	-2.18461	0.000433202
TP53INP1	ENST00000342697	-2.1721	0.00072044
SLC22A17	ENST00000397267	-2.17124	0.0001914
SNORD114-31	NR_003224	-2.17001	0.040388
C1orf145	AK056556	-2.16674	0.00111954
RASA4	NM_006989	-2.16562	0.000379438
SLC17A5	ENST00000355773	-2.16302	5.33304e-05
SNORD114-9	NR_003201	-2.16209	0.00042085
SNX29	NM_032167	-2.15979	0.0102848
CTSS	NM_004079	-2.1506	0.000165644
FUCA1	NM_000147	-2.14833	2.42143e-05
ADAM20P1	NR_037933	-2.13787	0.00467483
HLA-E	NM_005516	-2.13486	0.000273256
HLA-E	NM_005516	-2.13486	0.000273256
HLA-E	NM_005516	-2.13486	0.000273256
HLA-E	NM_005516	-2.13486	0.000273256
HLA-E	NM_005516	-2.13486	0.000273256
HLA-E	NM_005516	-2.13486	0.000273256
HLA-E	NM_005516	-2.13486	0.000273256
PGPEP1	NM_017712	-2.13002	0.000416581
HSD17B14	NM_016246	-2.12572	0.0091828
RGS9	NM_003835	-2.12328	0.000340427
MT1P3	ENST00000435366	-2.11227	0.000198975
UIMC1	AF284753	-2.1086	0.0174045
SQRDL	ENST00000260324	-2.10585	0.00061619
SERPINE1	NM_000602	-2.10584	0.000144024
SLC50A1	NM_018845	-2.09415	0.000204027
OPTN	NM_001008211	-2.09114	0.000204218
PRAF2	NM_007213	-2.08686	0.000334573
RUNDC3A	NM_001144825	-2.08669	0.00357323
ZMAT1	NR_046008	-2.08574	0.00134718
SELENBP1	NM_001258289	-2.08508	0.00569875
VAMP5	ENST00000306384	-2.0824	5.71385e-06
BMPER	NM_133468	-2.08161	6.84858e-05
GOLGA8H	ENST00000566740	-2.06977	0.00164705
GPX3	NM_002084	-2.06968	0.000368308
SNORD114-22	NR_003215	-2.06804	0.00179889
C17orf57	ENST00000331493	-2.06803	1.55992e-05
HLA-C	ENST00000461285	-2.0675	1.373e-05
APH1B	NM_031301	-2.06604	0.00282999
SECTM1	NM_003004	-2.06191	0.000303534
MYC	NM_002467	-2.06051	0.000979807
RASA4	NM_006989	-2.05691	7.98696e-05
MFSD11	NM_001242532	-2.05461	9.31432e-05
HLA-C	ENST00000495635	-2.05123	1.35514e-05
APOBEC3F	NM_145298	-2.04438	0.00391477
HLA-C	NM_002117	-2.04314	1.2465e-05
HLA-C	ENST00000461285	-2.03588	8.96559e-06
SFXN3	NM_030971	-2.03197	1.99256e-05
LOC100131564	NR_034089	-2.02976	0.000135461
MERTK	ENST00000295408	-2.02384	9.29293e-05
C11orf80	ENST00000360962	-2.00836	7.0978e-05
PTGS1	NM_000962	-2.00732	0.000507803
SDC4	NM_002999	-2.00656	4.27964e-06
GRN	NM_002087	-2.00572	0.0016592
RASA4B	ENST00000488284	-2.00567	0.00697688
KDM5B-AS1	NR_046325	-2.00477	0.000540624
DKK3	NM_015881	-2.00466	0.000355711
MTMR11	NM_001145862	-2.00242	1.9266e-06
ARL4C	NM_005737	-1.97933	0.000617637
INADL	NM_176877	-1.97383	0.000206419
SNORD114-1	NR_003193	-1.96697	4.56957e-05
LGALS1	NM_002305	-1.96631	0.000168606
COL6A2	NM_001849	-1.9643	0.000206514
HLA-A	AK301014	-1.96388	5.98962e-05
LOC440300	NR_033738	-1.96343	0.0350006
HLA-A	AK125608	-1.96325	0.000194551
HLA-C	ENST00000496419	-1.95465	1.77479e-05
COL6A1	NM_001848	-1.9544	0.000166889
MCF2L2	NM_015078	-1.9533	0.00439226
SLC12A6	ENST00000354181	-1.95097	0.000420752
LRP10	ENST00000359591	-1.94973	0.0058608
CADM4	NM_145296	-1.94873	1.1393e-05
RAB27B	NM_004163	-1.94746	3.09739e-06
MIF4GD	NM_001242498	-1.93719	3.31806e-05
NOTCH3	NM_000435	-1.9365	0.00182962
LOXL2	NM_002318	-1.93526	9.63845e-08
THNSL2	ENST00000358591	-1.93221	0.000287518
TUBG2	NM_016437	-1.93134	0.000352107
BLVRB	NM_000713	-1.92848	5.71561e-05
INSL3	NM_001265587	-1.92713	0.00852684
CLSTN3	NM_014718	-1.92633	0.000894364
ALS2CR8	NM_024744	-1.92597	5.03067e-05
SHISA4	NM_198149	-1.92397	0.000524707
LOC100130027	AK127225	-1.92384	0.000618986
TMEM150C	ENST00000515780	-1.922	0.0020916
ARSD	NM_001669	-1.91936	0.000398926
SLCO4C1	NM_180991	-1.91863	0.000166944
CD22	NM_001771	-1.9136	0.00366457
SBK1	NM_001024401	-1.90847	0.000332182
STC1	NM_003155	-1.9082	3.20577e-06
FNDC4	NM_022823	-1.90788	0.00748227
CHRNB1	NM_000747	-1.90729	0.000294487
HCFC1R1	NM_017885	-1.907	0.000697062
NPR2	ENST00000342694	-1.90635	0.000805331
PSG4	ENST00000405312	-1.90581	0.00122953
NDRG1	NM_001135242	-1.90285	0.000758107
KAT2B	NM_003884	-1.89917	0.00124674
C4orf34	BC008502	-1.89875	0.00232611
KDELR3	NM_016657	-1.89583	0.00010734
LINC00441	NR_046414	-1.8936	0.00589705
EPAS1	NM_001430	-1.89217	0.000445497
LOC100130992	NR_038921	-1.89049	0.00151193
MAGED2	NM_014599	-1.88743	0.00145729
P2RX4	NM_001256796	-1.88738	0.00139853
TSSK3	ENST00000574792	-1.88674	0.00309854
NUAK2	ENST00000367157	-1.88564	0.00239684
LOC100506258	ENST00000530201	-1.88422	0.000511253
CPEB4	NM_030627	-1.88392	0.00371325
LOC100268168	NR_026682	-1.88254	0.0025873
FIG4	NM_014845	-1.88171	6.35406e-05
MR1	NM_001531	-1.87966	0.00112068
ITGA11	NM_001004439	-1.87484	7.88947e-05
MFSD6	ENST00000281416	-1.87436	6.33651e-06
RASA4	NM_006989	-1.86979	0.00573623
DOCK6	NM_020812	-1.86857	0.00141191
PTPRN	NM_002846	-1.86694	0.00113824
FER1L6	NM_001039112	-1.86474	0.0033424
THSD4	ENST00000355327	-1.86367	7.74655e-06
RSPH3	NM_031924	-1.86355	0.000100034
HLA-C	ENST00000481588	-1.86178	2.69168e-05
FLJ22184	ENST00000539422	-1.85894	0.0120804
NEIL1	NM_024608	-1.85744	0.00125592
HLA-L	ENST00000491405	-1.85699	0.00126614
SNORD113-2	NR_003230	-1.8563	0.00333972
LMBRD1	NM_018368	-1.8535	2.01529e-05
RND2	NM_005440	-1.84594	0.000346413
CFI	NM_000204	-1.8417	0.000357197
LTBP3	NM_001130144	-1.83984	0.0003661
MARCH2	NM_016496	-1.83935	0.00234756
NIT1	NM_001185093	-1.83907	0.000117429
RASA4	NM_006989	-1.83809	8.68867e-05
RASA4	NM_006989	-1.83746	0.000278644
FAM70A	NM_017938	-1.83745	0.000343211
FAM114A1	NM_138389	-1.8374	0.000536473
PCBP3	ENST00000400314	-1.83706	8.37872e-05
IRAK2	NM_001570	-1.83699	0.000660406
NAP1L5	ENST00000323061	-1.83634	0.00553177
ICAM1	NM_000201	-1.83617	3.49626e-05
FAM221A	NM_199136	-1.83461	0.000886544
MANSC1	ENST00000535902	-1.83423	0.00133082
SNORD114-12	NR_003205	-1.83393	0.000240902
HLA-C	ENST00000459694	-1.83377	7.40588e-05
TSPAN31	ENST00000257910	-1.8324	0.00111371
ELOVL7	NM_024930	-1.83192	0.0044738
HSPG2	NM_005529	-1.83123	4.77199e-05
ARNTL	NM_001178	-1.83042	0.000769923
PSAP	NM_002778	-1.82987	0.00060517
LYST-IT2	ENST00000412098	-1.82651	0.01654
NAGK	NM_017567	-1.82547	0.00113845
HTR1D	NM_000864	-1.8252	0.00102771
PARP3	NM_001003931	-1.82476	0.000992766
CNTN1	NM_001843	-1.82429	0.00102898
SPATA20	NM_022827	-1.81887	0.000527947
RASA4	NM_006989	-1.81886	0.0232485
TM4SF19	NM_138461	-1.81866	1.94271e-05
TEKT4P2	NR_038327	-1.81485	0.00634915
RASA4	NM_006989	-1.81452	0.000873141
PTPRM	NM_001105244	-1.81161	0.000624746
TMEM35	ENST00000372930	-1.81148	0.00759201
IFI27L2	ENST00000238609	-1.81064	0.000155963
IL11	NM_000641	-1.8103	0.0028233
PLEKHM1	NR_027774	-1.80767	7.82989e-05
CTSD	NM_001909	-1.80655	0.0006086
LOC100507507	XR_133466	-1.80601	0.000742851
ITGB3	NM_000212	-1.80454	0.00594136
MIR3136	NR_036087	-1.80296	0.0406439
HMGCL	NM_000191	-1.80176	0.000260219
TGFB1I1	ENST00000394863	-1.80149	0.000250246
SYN1	NM_006950	-1.79623	0.000980737
LOC554206	NR_038379	-1.79424	0.000767633
ITGA3	NM_002204	-1.79301	0.00028727
PLEKHM1P	NR_024386	-1.79189	0.00959699
LYST	NM_000081	-1.79069	0.00253347
BAIAP2	NM_006340	-1.78971	4.76664e-05
IFITM2	NM_006435	-1.78896	0.00200502
SNORD114-17	NR_003210	-1.78884	0.000277138
AP1G2	ENST00000308724	-1.78833	0.00034424
COL1A1	ENST00000225964	-1.78745	0.000252722
RAB3B	NM_002867	-1.78701	0.000705304
MEG3	NR_046467	-1.78695	2.50712e-05
LOC100130581	NR_027413	-1.785	0.000502325
SNORD114-21	NR_003214	-1.78368	8.62218e-05
TMEM9B-AS1	ENST00000525484	-1.78169	0.000394727
RAB3D	NM_004283	-1.77853	0.00178923
ZSWIM4	NM_023072	-1.77829	0.0013374
RASA4	NM_006989	-1.77646	0.0153169
TESK1	NM_006285	-1.77545	0.00111309
KIAA1199	ENST00000394685	-1.77377	0.00704667
HLA-A	AK301014	-1.77275	1.27905e-05
HLA-A	AK301014	-1.77275	1.27905e-05
KIAA0319L	NM_024874	-1.77124	1.89173e-06
HLA-A	ENST00000549835	-1.77107	4.71721e-05
XYLT2	NM_022167	-1.76951	0.00150997
CAPN6	NM_014289	-1.7691	0.00349043
OLFML2A	NM_182487	-1.76826	0.00622065
PCDHB9	ENST00000239446	-1.76665	5.04323e-05
LTBP4	NM_001042544	-1.76419	0.0203513
RIPK1	ENST00000259808	-1.76281	0.00178777
ANPEP	NM_001150	-1.76254	0.000120125
SNPH	ENST00000381867	-1.76242	0.000561418
HLA-A	AK301014	-1.7605	8.40689e-05
SNORD114-28	NR_003221	-1.76007	0.00190651
HDAC5	NM_005474	-1.75965	0.00456398
TMEM54	NM_033504	-1.75886	0.000565992
ECE1	NM_001113349	-1.75651	0.00103956
FLJ21408	AK025061	-1.75428	0.00700718
ITFG3	ENST00000399932	-1.75261	0.000804117
PRUNE2	NM_015225	-1.75238	0.000365253
ANKRA2	NM_023039	-1.75232	0.000230184
BTBD8	NM_183242	-1.75176	0.00161811
FBXL7	NM_012304	-1.75113	0.000959636
WDTC1	NM_015023	-1.7505	0.002591
ZNF467	ENST00000302017	-1.74825	0.000621873
LOC100507539	ENST00000430188	-1.74667	0.000329418
ANG	NM_001145	-1.74624	0.0136837
MSRB2	NM_012228	-1.74616	0.000579382
FAM149B1	NM_173348	-1.74594	8.13868e-06
ZER1	NM_006336	-1.74535	0.000477039
TBC1D8B	NM_017752	-1.74508	0.000160928
RABAC1	NM_006423	-1.74498	0.00141119
CCDC71L	NM_175884	-1.74284	0.00323695
CNTNAP1	NM_003632	-1.74149	3.42435e-05
IFI6	ENST00000361157	-1.74136	0.000708764
C1orf54	ENST00000369102	-1.74093	0.0181871
PIM1	NM_002648	-1.73797	0.000647925
NPC2	ENST00000555619	-1.73702	3.64602e-05
LIF	NM_002309	-1.73671	0.00195541
ANO7L1	ENST00000442385	-1.73567	0.0143986
KIAA1107	ENST00000409154	-1.73564	0.00121575
NCOA1	ENST00000406961	-1.73481	0.00301667
TNFAIP8L1	NM_152362	-1.73274	0.000442961
CBFA2T2	NM_005093	-1.73143	9.98861e-05
LYST-IT1	ENST00000446945	-1.7307	0.0281779
GRAMD1C	ENST00000358160	-1.7285	1.22374e-05
DNALI1	NM_003462	-1.72814	0.000353475
ICA1	ENST00000402384	-1.7277	0.00220323
VANGL2	NM_020335	-1.72641	0.000341422
C17orf28	NM_030630	-1.72591	0.000905372
NID2	NM_007361	-1.72503	0.00036531
C1orf85	ENST00000362007	-1.72445	0.000118142
FP588	NR_024006	-1.72412	0.00100439
FLJ35776	NR_024101	-1.72328	0.00333089
ATP2B4	NM_001001396	-1.72217	0.000470701
ZMYM6NB	NM_001195156	-1.72154	0.000303163
MIR579	NR_030305	-1.72135	0.0396117
SEMA3C	NM_006379	-1.72007	0.000361756
LOC400752	NR_024270	-1.71979	0.00233946
SLC37A1	NM_018964	-1.71854	0.000805016
RASA4	NM_006989	-1.7141	0.000406005
GBP3	NM_018284	-1.71278	0.00563273
COL3A1	ENST00000304636	-1.71095	0.000670546
PRKAG1	NM_001206710	-1.70985	0.00203845
ZFYVE1	NM_021260	-1.70965	8.37345e-05
MAN2B1	NM_000528	-1.70842	0.000934622
LOC728613	NR_003713	-1.70829	0.0032368
AGBL2	NM_024783	-1.70736	5.2657e-05
TPT1-AS1	NR_024458	-1.70622	0.000534204
PPP2R5B	ENST00000527441	-1.70525	0.00320663
REEP6	ENST00000233596	-1.70487	0.0039976
NUP210	NM_024923	-1.70474	0.000186664
LGALS3	NR_003225	-1.70246	0.0024998
NFKBIZ	NM_031419	-1.70227	3.67851e-05
AZGP1	ENST00000292401	-1.70227	0.00591385
SKAP2	NM_003930	-1.70161	0.000349556
ALKBH6	NM_032878	-1.70132	0.001173
KIF3C	NM_002254	-1.69994	9.03037e-05
SAT2	NM_133491	-1.69974	0.00168622
GOLGA8J	ENST00000341650	-1.69969	0.00138578
MIR637	NR_030367	-1.69887	0.0110433
SESN3	ENST00000536441	-1.69734	0.0217555
MIR5047	NR_039969	-1.69609	0.000132344
GALNT12	NM_024642	-1.6955	0.0020398
PTX3	NM_002852	-1.69468	0.000116097
MFGE8	NM_005928	-1.69336	0.000451174
SCPEP1	NM_021626	-1.69324	1.78608e-06
FCHSD1	NM_033449	-1.69283	0.00450158
TMC7	NM_024847	-1.69157	7.85401e-06
QPRT	ENST00000395384	-1.68901	0.00415189
PNPLA2	NM_020376	-1.68789	0.000607076
HLA-DMA	ENST00000479386	-1.6872	0.00225004
CD274	NM_014143	-1.68649	0.00031312
CD68	NM_001251	-1.6848	0.000566866
IL8	NM_000584	-1.68334	0.000281206
GPRASP1	NM_001184727	-1.68248	0.0200902
CORO2A	NM_003389	-1.68243	0.00215908
TAP1	NM_000593	-1.68178	5.48819e-05
TAP1	ENST00000440894	-1.68178	5.48819e-05
TAP1	ENST00000440894	-1.68178	5.48819e-05
TAP1	ENST00000440894	-1.68178	5.48819e-05
TAP1	ENST00000440894	-1.68178	5.48819e-05
TAP1	ENST00000440894	-1.68178	5.48819e-05
TAP1	ENST00000440894	-1.68178	5.48819e-05
NAV2	NM_001244963	-1.68143	7.55158e-05
CAPNS1	NM_001749	-1.68089	0.0020533
CHMP4C	NM_152284	-1.68073	0.0162203
LOC100272217	NR_027440	-1.67893	0.0066407
HLA-G	ENST00000547241	-1.67843	0.000343452
LOC100131434	NR_027455	-1.67827	0.0129505
CYP1A1	ENST00000379727	-1.67771	0.0174321
PLD1	NM_002662	-1.67748	4.36543e-05
NCSTN	NM_015331	-1.67551	0.000236361
THBS3	NR_045553	-1.67521	0.000301068
ASAP3	NM_017707	-1.674	0.00135995
KDM5B	ENST00000367265	-1.67387	1.63563e-06
TMEM158	NM_015444	-1.67266	0.000249698
KIAA1161	ENST00000297625	-1.67088	0.00935795
TP53INP2	ENST00000374810	-1.66943	0.00015633
FAM171A2	ENST00000293443	-1.66911	0.00152151
NOXRED1	NM_001113475	-1.66897	0.000760369
MKNK1	NR_024176	-1.66881	0.000867726
SEMA6C	NM_001178061	-1.66875	0.00664406
SNORD113-1	NR_003229	-1.66847	0.0139664
PDIA3P	NR_002305	-1.6674	0.000988798
HSPB6	NM_144617	-1.6671	0.00448345
SLC4A5	NM_133478	-1.66676	0.0041306
IL10RB	NM_000628	-1.66672	0.00010925
ZNF25	ENST00000302609	-1.66656	0.000363961
GBP4	NM_052941	-1.66637	0.000495301
PBX1	ENST00000558796	-1.66606	0.00140613
MKRN9P	NR_033410	-1.66555	0.000282288
PABPC1L	NM_001124756	-1.66508	0.00260762
TNFRSF11A	NM_003839	-1.66437	0.0023809
HLA-DMA	ENST00000479386	-1.66362	8.25856e-05
LOC100505531	XR_108724	-1.66303	0.00318897
TMEM63B	ENST00000259746	-1.66213	0.000573022
LOC90246	NR_026954	-1.66129	0.00229455
IL15	NM_172175	-1.66004	0.00408688
STOX1	NM_152709	-1.65893	0.000447176
MMP14	NM_004995	-1.65845	0.000463095
EDEM2	AK296878	-1.65793	0.000896017
YPEL1	ENST00000339468	-1.65757	0.00319865
SLC2A12	NM_145176	-1.6568	3.72863e-05
TMEM87B	NM_032824	-1.65654	0.000188699
CPNE2	ENST00000535318	-1.65525	1.25213e-05
PROCR	NM_006404	-1.65524	0.000364955
CRAT	NM_001257363	-1.65491	0.000741385
OPHN1	ENST00000355520	-1.65477	0.00144304
MIR548I1	NR_031687	-1.65434	0.000496453
DBP	NM_001352	-1.6543	0.0018786
CA5B	NM_007220	-1.6539	0.00511354
AGAP2	NM_014770	-1.6537	0.0153455
SNORD114-14	NR_003207	-1.6533	0.000113316
PLSCR4	NM_001128304	-1.65294	0.000287156
SORT1	NM_001205228	-1.65018	0.000101352
KREMEN1	NM_032045	-1.64986	0.00145271
HLA-G	ENST00000553052	-1.64893	0.000705977
HLA-G	ENST00000553052	-1.64893	0.000705977
PYROXD2	NM_032709	-1.64838	2.49483e-05
PDE9A	NM_002606	-1.64784	0.0015634
NSUN7	NM_024677	-1.64777	0.00153275
SNORD114-2	NR_003194	-1.64545	0.00618712
TLCD2	NM_001164407	-1.6441	0.000296114
DNAJC4	NM_005528	-1.64214	0.000114095
CLDN12	ENST00000480135	-1.64119	0.0151261
TMEM159	NM_020422	-1.63883	0.00492908
IGSF8	ENST00000314485	-1.63878	0.0013527
TNFAIP2	ENST00000560869	-1.63833	0.00458843
EFEMP2	NM_016938	-1.63692	0.0231048
PPM1K	NM_152542	-1.6369	0.00661407
TMEM116	NM_001193531	-1.63651	0.00264291
SEMA4F	ENST00000357877	-1.63596	0.000749168
PDK4	NM_002612	-1.63508	0.000310631
DOPEY2	NM_005128	-1.63503	0.000402738
PLXDC2	ENST00000377252	-1.63433	0.000481832
TTLL7	NM_024686	-1.63417	0.00215041
VAT1	NM_006373	-1.6338	0.000631361
GBP2	ENST00000464839	-1.63204	0.00138326
ZC3H6	ENST00000409871	-1.63029	0.00057174
DYRK1B	NM_004714	-1.63027	0.000870698
C10orf118	NM_018017	-1.63017	0.00375678
SIAE	ENST00000263593	-1.63005	0.0112535
SAMD9L	NM_152703	-1.62995	0.00836897
ACADVL	NM_000018	-1.62982	0.00021703
ST8SIA5	ENST00000315087	-1.62949	0.0010593
C16orf62	ENST00000438132	-1.62943	7.17635e-05
TGM2	ENST00000361475	-1.62816	0.000788687
ENTPD4	ENST00000521321	-1.62815	0.000823495
IGIP	NM_001007189	-1.62806	0.00176423
LAYN	NM_001258390	-1.62787	0.0004494
LRRC4B	NM_001080457	-1.62713	0.00177187
SNORA12	NR_002954	-1.6255	0.00430466
EFNA3	NM_004952	-1.62539	0.0105582
LOC647107	NR_033945	-1.6252	0.012948
LPPR2	NM_022737	-1.62498	0.00214538
ZNF630	NR_033730	-1.62496	0.0100865
MUT	NM_000255	-1.62463	0.000106216
GPR137C	NM_001099652	-1.62411	0.000312621
GAA	NM_000152	-1.62377	0.00113459
LOC400464	AK127420	-1.62277	0.00161455
PLD3	NM_012268	-1.6212	0.00177921
IRF9	NM_006084	-1.62091	0.00157227
BDH2	ENST00000296424	-1.62087	0.000423351
CREB3L1	NM_052854	-1.62065	0.00870487
RN5S385	ENST00000515947	-1.62039	0.0439596
SNORD114-15	NR_003208	-1.61985	0.0010166
SEPT4	NR_037155	-1.61982	0.00428969
FAM134B	NM_001034850	-1.61945	0.00088704
ZFHX2	NM_033400	-1.61844	0.00100455
SEC24D	NM_014822	-1.61833	8.58959e-06
PPAPDC1B	NM_001102559	-1.61817	0.00284566
SLC29A4	NM_001040661	-1.61791	0.00401088
GSTT2B	NM_001080843	-1.61646	0.00139796
ZNF358	NM_018083	-1.61552	9.21782e-05
PNRC1	NM_006813	-1.61537	6.48712e-05
FN3K	NM_022158	-1.61521	0.00120241
IDNK	NR_046422	-1.61489	0.00301041
HP07349	NR_046368	-1.61443	0.0123971
KIAA0513	NM_014732	-1.61175	0.012313
SPPL2A	ENST00000261854	-1.61155	0.00098622
TAP1	ENST00000440894	-1.61075	0.000239456
LRRC37B	ENST00000327564	-1.61042	0.0174688
ACSF2	NM_025149	-1.61014	0.0058817
INO80B	NM_031288	-1.61014	0.00794806
PPP1R15A	NM_014330	-1.60993	0.000615721
TCP11L2	NM_152772	-1.60971	5.19822e-05
CD82	ENST00000227155	-1.60888	0.0311763
TRPM4	NM_017636	-1.60875	0.0132762
RASA4B	ENST00000488284	-1.60825	0.00274813
KIAA1407	AK302488	-1.60739	0.00287933
NBR1	NM_031858	-1.60722	7.46487e-05
TPP1	NM_000391	-1.60603	5.51227e-05
FAM43A	NM_153690	-1.6058	0.00331755
VIPR1	NM_001251882	-1.60501	0.000426761
TESK2	NM_007170	-1.60431	0.00307363
HDAC6	NM_006044	-1.60408	0.000135722
C22orf46	ENST00000402966	-1.60382	0.00956361
TEP1	NM_007110	-1.60314	1.35228e-05
STXBP2	NM_006949	-1.60295	0.00329137
LOC100505951	XR_113036	-1.60196	0.000607212
LOC100131320	NR_036537	-1.60138	0.0125238
COG1	NM_018714	-1.6011	1.36605e-05
SLC16A3	NM_001042423	-1.60095	0.0096965
ITGB5	ENST00000296181	-1.60049	0.000197714
CCDC110	NM_152775	-1.59949	0.000196075
TMEM106A	NM_145041	-1.59904	0.000765384
PDGFRL	NM_006207	-1.59843	0.00809407
PRORSD1P	NR_027258	-1.59753	0.0152721
ZMYND12	NM_032257	-1.59677	0.0431566
SERINC1	ENST00000368454	-1.59546	7.74578e-05
LOXL3	NM_032603	-1.59484	0.00281852
CD200	NM_001004196	-1.59464	0.000170961
ETNK2	NM_018208	-1.59414	0.00334893
FN1	ENST00000354785	-1.59382	1.3236e-05
SLC2A10	NM_030777	-1.59359	0.00230955
ARL8A	NM_138795	-1.59322	0.00327337
KLF9	NM_001206	-1.59219	0.000922415
LAMA5	NM_005560	-1.59159	0.000154971
EHD2	NM_014601	-1.5908	0.00204599
CTH	NM_001902	-1.58895	0.000760012
PHF1	NR_027692	-1.5888	0.000125466
MEGF8	NM_001410	-1.58826	0.000239519
HLA-G	NM_002127	-1.588	0.0014047
LOC100505648	NR_040058	-1.58789	0.0120188
RING1	NM_002931	-1.58736	0.0016366
RING1	NM_002931	-1.58736	0.0016366
RING1	NM_002931	-1.58736	0.0016366
RING1	NM_002931	-1.58736	0.0016366
RING1	NM_002931	-1.58736	0.0016366
RING1	NM_002931	-1.58736	0.0016366
MBD5	NM_018328	-1.58615	0.000318381
CAPN5	NM_004055	-1.58615	0.0129508
LHPP	NM_022126	-1.58594	0.000535035
CALCOCO1	NM_020898	-1.58556	5.89668e-05
ITGA1	ENST00000282588	-1.58485	0.000392009
STX3	NM_004177	-1.58433	0.0013607
PTGFR	ENST00000370758	-1.58389	0.00143154
IDS	NM_000202	-1.58365	0.00260021
FSTL1	ENST00000295633	-1.58326	0.000408005
NCAM2	ENST00000400546	-1.58302	0.00213783
CCDC80	ENST00000206423	-1.58293	1.0942e-05
SMPDL3B	ENST00000373894	-1.58263	0.00347297
DKK1	NM_012242	-1.5822	0.000645967
RHBDF1	NM_022450	-1.58204	0.0043589
CYLD	NM_015247	-1.58172	0.000697035
NUCB1	NM_006184	-1.58095	0.0140959
MFI2	NM_005929	-1.58092	0.000819617
MPPE1	NR_040241	-1.58034	0.0146014
CLIP2	NM_003388	-1.58032	0.00266971
PPDPF	ENST00000370179	-1.57983	0.0156632
SP140L	NM_138402	-1.57982	0.0402521
SNORD113-9	NR_003237	-1.57904	0.0325269
LOC100506476	ENST00000553470	-1.57882	0.0197817
ZKSCAN1	ENST00000324306	-1.57866	0.000197854
TIMP3	NM_000362	-1.57823	0.0350069
LOC100507501	NR_039999	-1.57799	0.000493551
RPS6KC1	ENST00000366960	-1.5779	0.000555811
CYP27A1	NM_000784	-1.57784	0.000433227
AASS	NM_005763	-1.57778	0.000558942
EFHA2	NM_181723	-1.57753	0.00124241
ITGA5	ENST00000293379	-1.5771	0.000622324
HLA-G	ENST00000550897	-1.57703	0.000757179
GPRC5B	ENST00000300571	-1.57695	0.00115384
DUSP1	NM_004417	-1.57644	0.00508766
PALM	NM_002579	-1.57642	0.0201921
MIDN	NM_177401	-1.57627	0.000750951
GAS5-AS1	NR_037605	-1.57508	0.00612982
SLC24A6	ENST00000552014	-1.57427	0.000573306
PLXNB2	NM_012401	-1.57424	0.00192057
CHST12	NM_001243794	-1.57401	0.000846619
GPRC5A	ENST00000014914	-1.57357	0.00205709
TP53TG3	NM_016212	-1.57248	0.000933789
MTMR3	NM_153050	-1.57218	0.00359524
PNPLA8	NM_015723	-1.57129	0.00242233
PCOLCE	NM_002593	-1.57107	0.00153785
SNORD114-30	NR_003223	-1.57095	0.00788059
FRRS1L	ENST00000374581	-1.57045	0.0427124
GSTT2	NM_000854	-1.5701	0.00454603
TLR5	NM_003268	-1.56862	0.0291392
STRADA	NM_001003787	-1.56803	0.000239902
NLRP1	ENST00000544378	-1.56722	0.00766808
HLA-G	ENST00000546634	-1.56673	0.00370065
HLA-G	ENST00000546634	-1.56673	0.00370065
ARID3B	NM_006465	-1.56616	0.0157
LOC339803	NR_036496	-1.56607	0.00602099
EPG5	NM_020964	-1.56556	6.09206e-05
FLJ38717	AK096036	-1.56556	0.0179729
CPE	NM_001873	-1.56549	0.000378813
HYAL1	NR_047690	-1.56526	0.0334765
PGAP3	NM_033419	-1.56517	0.0133601
OLFML3	NM_020190	-1.56465	0.00189879
LGALS3BP	NM_005567	-1.56462	0.00732869
RAB6B	NM_016577	-1.56398	0.00382739
ZDHHC12	NM_032799	-1.56287	0.0229813
USE1	ENST00000263897	-1.56233	3.84204e-05
ZDBF2	ENST00000374423	-1.562	0.00153325
CEP44	NM_001040157	-1.5613	0.000161465
SNORA47	NR_003014	-1.56105	0.000443926
LOC100147773	ENST00000423121	-1.56096	0.0082925
CDKN1A	NM_001220778	-1.56065	0.030035
KLHDC2	ENST00000298307	-1.5597	0.000566544
CNTFR	NM_001207011	-1.55935	0.0151946
MIR3126	NR_036073	-1.55922	0.0345014
ARMC9	ENST00000359743	-1.55883	0.000406133
DZIP3	ENST00000361582	-1.55833	0.000217621
NLGN2	NM_020795	-1.5583	0.0119957
COLEC12	NM_130386	-1.55811	0.000130767
KCND1	NM_004979	-1.55744	0.00246417
IQGAP3	NM_178229	-1.55705	8.91805e-05
EGF	NM_001963	-1.55659	0.0147843
C20orf194	NM_001009984	-1.55654	8.58581e-06
SPAG1	NM_003114	-1.55627	0.00621211
SLC35D2	NM_007001	-1.55575	0.00187275
STX1B	NM_052874	-1.55555	0.00169893
MIR619	NR_030350	-1.55476	0.00275246
RIT1	NM_001256821	-1.55455	4.97482e-06
GSDMB	NM_001042471	-1.55431	0.00290363
TBC1D2	NM_001267571	-1.55396	0.00290393
HLA-F	NM_001098479	-1.5538	0.00774378
SLC6A17	ENST00000331565	-1.55356	0.00533057
ZBTB20	NM_001164343	-1.55352	0.00320074
ATP8B3	NR_047593	-1.55319	0.000267263
MYO1C	NM_001080779	-1.55275	0.00129102
CLDN10	NM_182848	-1.55208	0.0105217
TMEM198B	NR_036476	-1.55183	0.0121828
PLCD3	NM_133373	-1.55175	0.00655934
APOBEC3D	NM_152426	-1.55141	0.00227375
SYNE2	NM_182914	-1.55069	0.00153086
C1orf63	ENST00000243189	-1.55014	4.61592e-07
ZBTB8B	NM_001145720	-1.54982	0.00571329
MARK4	NM_031417	-1.54942	0.000276318
KANK2	NM_001136191	-1.54927	9.70818e-05
HLA-A	ENST00000396634	-1.54885	0.00753608
GPR37	ENST00000303921	-1.54792	0.00630453
APOBEC3G	NM_021822	-1.54773	0.0100822
DHPS	NM_001930	-1.54755	0.00250325
GOLGA2P5	NR_024261	-1.54737	0.0211599
ANTXR1	NM_032208	-1.54731	0.000111833
YIF1B	NM_001039671	-1.54724	0.0115653
SCAND2	NR_004859	-1.54664	0.00101636
VWDE	NM_001135924	-1.5463	0.000156149
RRBP1	NM_001042576	-1.54627	0.00351261
FAM228B	NM_001145710	-1.54576	0.00200113
CHPF	ENST00000243776	-1.54518	0.018271
PADI3	NM_016233	-1.54448	0.0114913
MIR548I1	NR_031687	-1.54441	0.000784267
RWDD2A	NM_033411	-1.54355	0.000592587
RN5S325	ENST00000363756	-1.54315	0.00508607
BRPF3	NM_015695	-1.54285	0.000254463
SCG2	NM_003469	-1.54252	0.000460975
MAP1A	ENST00000382031	-1.54197	0.00734654
SNORD114-29	NR_003222	-1.54193	0.0195801
PGAM2	NM_000290	-1.54084	0.0253589
IL22RA1	NM_021258	-1.54078	0.00775632
SPINT1	NM_181642	-1.54064	0.000307049
DOK5	NM_018431	-1.54045	0.0220503
KLHDC9	NM_152366	-1.5401	0.015997
DNASE1L1	ENST00000014935	-1.53979	0.00336241
LAPTM5	NM_006762	-1.53846	0.00199655
FAM126A	NM_032581	-1.53844	8.5303e-06
SCARNA3	NR_002998	-1.53844	0.000451635
NMRK1	NR_023352	-1.538	0.000567881
ATP1B2	ENST00000250111	-1.53777	0.00312201
PLAU	ENST00000446342	-1.53775	0.000450931
PAPPA	NM_002581	-1.53683	0.000119805
CA11	NM_001217	-1.53683	0.042225
ERBB2	ENST00000406381	-1.5366	0.000295647
CDS1	NM_001263	-1.53605	0.00358432
MAGEA8	NM_001166400	-1.53591	0.00555432
SNORD114-7	NR_003199	-1.53377	0.00800932
USP11	NM_004651	-1.5337	0.0029962
CYB5R1	NM_016243	-1.53368	0.00117945
GOLGA8IP	NR_024074	-1.53362	0.000637002
TTLL1	NR_027779	-1.53286	0.0112732
TMEM53	ENST00000372237	-1.53266	0.000960438
RNU6-82	NR_046947	-1.53247	0.0413977
TMTC1	NM_001193451	-1.53217	0.00550444
UGCG	ENST00000374279	-1.53169	0.000387711
ARMCX2	NM_177949	-1.53153	0.000285808
ANO8	NM_020959	-1.53132	0.00185992
CCNG2	NM_004354	-1.53053	0.000398597
HLA-F	ENST00000473966	-1.52996	0.00956646
SLC1A4	NM_003038	-1.52986	0.000320535
MIR1972-1	NR_036054	-1.52976	0.0059652
MIR1972-1	NR_036054	-1.52976	0.0059652
C1orf38	ENST00000373921	-1.52969	0.00783658
BAZ2B	NM_013450	-1.52936	0.00605365
ST3GAL3	NM_174963	-1.52924	0.00121393
MEG3	NR_046473	-1.52912	0.0223588
KCTD18	NM_152387	-1.52901	0.00209132
ZFPL1	NM_006782	-1.52772	0.000393051
INHBA	ENST00000242208	-1.52709	0.035802
RMND5B	ENST00000515098	-1.52708	0.000575449
MT1P3	ENST00000438751	-1.52695	0.0241219
MGC11082	BC094703	-1.52683	0.000381384
KLHL36	NM_024731	-1.52643	0.00624268
KIF5C	NM_004522	-1.52617	0.000762498
SNORD114-6	NR_003198	-1.52564	0.00307154
DNAJC18	NM_152686	-1.52555	0.000107658
BTG2	NM_006763	-1.52503	0.00061454
ALDOC	ENST00000395321	-1.52489	0.0204416
TECPR2	NM_014844	-1.52289	9.63562e-05
GSTM2	NM_000848	-1.52287	0.0172479
PORCN	NM_022825	-1.52267	0.00158996
TOM1	NR_024194	-1.52257	0.030768
ATP8B1	NM_005603	-1.52256	8.57778e-05
C10orf10	NM_007021	-1.52239	0.00142529
ITM2B	NM_021999	-1.52204	7.01586e-05
CPT2	NM_000098	-1.52158	0.0108402
RALGPS1	NM_014636	-1.52099	3.98319e-05
LOC283887	AK093382	-1.52074	1.65542e-05
CIB2	NM_006383	-1.51991	0.000937484
DGKA	ENST00000331886	-1.51988	0.000227197
PPP1R13L	NM_001142502	-1.51939	0.00233271
LIMS1	NM_001193484	-1.51927	0.00411427
FAM214B	BC004406	-1.51819	0.00527966
TMSB4X	ENST00000380636	-1.51811	0.000510456
ACBD7	NM_001039844	-1.51801	6.62012e-06
TOM1L2	NM_001082968	-1.51779	0.0124804
SNORD114-19	NR_003212	-1.51711	0.027587
SCARNA20	NR_002999	-1.51698	0.00280832
LOC100507376	ENST00000515205	-1.5168	0.0193547
FAM168A	NM_015159	-1.51647	0.00631371
TAPBP	NM_003190	-1.51645	0.00403537
SLC12A4	NM_005072	-1.5158	0.00146679
SLC15A1	NM_005073	-1.51569	0.000238868
LOC100507209	AK130928	-1.51486	0.027049
C16orf58	ENST00000327237	-1.51474	0.00943898
TFAP2C	NM_003222	-1.51445	0.000129153
KIAA1324	NM_020775	-1.51403	0.0160287
TMEM59L	NM_012109	-1.51397	0.0137864
FAM102A	NM_001035254	-1.51365	0.0165678
MIR4791	NR_039954	-1.5136	0.00894982
SNORD61	NR_002735	-1.5134	0.0178976
SNORD114-5	NR_003197	-1.51334	0.000946207
ATP6V0A1	NM_001130020	-1.5132	0.000306774
TAPBP	NM_003190	-1.51289	0.00283666
TAPBP	NM_003190	-1.51289	0.00283666
BCORL1	NM_021946	-1.51287	0.0017145
CTBS	NM_004388	-1.51269	4.63512e-05
WDR66	NM_144668	-1.51191	0.00523751
SERPINB1	ENST00000380739	-1.51184	0.00214124
TINF2	NM_012461	-1.51181	0.00191982
QSOX1	ENST00000367602	-1.51172	0.00116516
SGCB	NM_000232	-1.51118	0.00139859
TMEM66	ENST00000256255	-1.50881	0.000286399
WDR45	NM_007075	-1.5084	0.0342002
C5orf62	ENST00000526627	-1.50822	0.000577737
RGS19	NM_005873	-1.50688	0.0020426
NLGN3	NM_181303	-1.50681	0.00107656
APLP2	NM_001642	-1.50667	0.000250058
TTC39B	NM_152574	-1.50627	0.0110067
DENND3	NM_014957	-1.50568	0.00635263
KIAA0913	NM_015037	-1.50498	0.0057726
YIPF2	NM_024029	-1.50374	0.00276233
MAGI2-IT1	ENST00000440555	-1.5037	0.00184606
ACBD4	NM_001135704	-1.50361	0.0461747
PHYH	NM_006214	-1.50332	0.00117541
TRAPPC1	NM_001166621	-1.50286	0.00211269
PML	NM_033240	-1.50279	0.00848184
PAG1	NM_018440	-1.50234	0.00104562
CRISPLD1	NM_031461	-1.50233	0.00020228
CA5B	ENST00000498004	-1.50216	0.00115764
C1orf115	ENST00000294889	-1.50214	0.00308906
PLIN3	NM_005817	-1.50128	0.00922877
TAPBP	ENST00000426633	-1.50105	0.00394202
LOC440434	NR_036750	-1.50072	0.00498307
IFI35	NM_005533	-1.50069	0.0159945
TPTE	ENST00000298232	-1.50064	0.000821012
SYT9	NM_175733	-1.50039	0.0293648
ARFGAP3	NM_014570	-1.50031	0.000341842
B3GALT6	NM_080605	1.50068	0.00181714
AP5M1	NM_018229	1.50072	0.000324693
BZW2	NM_001159767	1.50149	6.00594e-05
IPW	NR_023915	1.50186	0.0390809
LOC100288637	NR_038254	1.50249	0.0411489
HIST1H2BC	ENST00000359985	1.50345	0.00120534
MIR4441	NR_039643	1.50382	0.0308392
MIR17HG	NR_027350	1.50388	0.00193311
C1QBP	NM_001212	1.50438	0.000574096
FBXO30	NM_032145	1.50464	0.00223987
LOC100506847	ENST00000451775	1.50487	0.00103963
MAPKAPK5-AS1	AK096935	1.50492	0.00010517
HSPH1	NM_006644	1.50518	7.19252e-06
MRPL41	ENST00000371443	1.50555	0.000750586
SNORD72	NR_002583	1.50563	0.00453074
RABEPK	NM_005833	1.50653	0.000338719
HRSP12	NM_005836	1.50667	0.00952944
GFM1	ENST00000486715	1.50713	0.000367631
UTP18	NM_016001	1.50824	0.000403692
NOL11	NM_015462	1.50892	0.000148037
ERCC8	NM_000082	1.50984	0.000286173
ZNF695	NM_001204221	1.50987	0.0149018
ARMC3	NM_173081	1.51003	0.00152341
PROSER1	NM_025138	1.51008	0.000109856
MIR18B	NR_029949	1.51073	0.0496296
NDUFAF4	NM_014165	1.51101	0.00172211
POLR1B	NM_019014	1.51122	0.000365126
LOC100653350	XR_132832	1.51125	0.00483168
TCP1	NM_030752	1.51136	0.000137916
UQCRFS1	NM_006003	1.51141	0.000682066
DDX46	NM_014829	1.51143	0.000585792
THAP4	ENST00000407315	1.51154	0.0025076
HSD11B2	NM_000196	1.51251	0.0302148
SDAD1	NM_018115	1.51425	0.000645109
RN5S122	ENST00000384457	1.51524	0.0331316
HIST1H2AD	NM_021065	1.51578	0.00126963
PRPS1	NM_002764	1.51594	0.000287701
NARS2	NM_024678	1.51621	0.00151203
HIST2H3D	NM_001123375	1.51652	0.00252227
USP15	NM_001252078	1.51846	0.00357869
ORC1	NM_004153	1.51857	0.00522824
PGP	NM_001042371	1.51868	0.00127428
HILPDA	NM_013332	1.51899	0.000960006
SNORD1A	NR_004395	1.51912	0.00898621
PGAM5	NM_001170543	1.51932	0.000286751
CISD3	NM_001136498	1.51993	0.007449
CDC45	ENST00000407835	1.52031	0.00267135
FAM54A	NM_001099286	1.52066	0.000302221
NCOA5	NM_020967	1.52101	0.00145948
PHYHIPL	ENST00000373878	1.52108	0.000884922
YRDC	NM_024640	1.52174	0.00229995
TUB	NM_003320	1.52259	0.00183107
MYCBP2	NM_015057	1.52297	0.000427857
ACAT1	NM_000019	1.52306	0.00723956
GPR63	NM_001143957	1.52321	0.0121486
HIST1H4J	NM_021968	1.52362	0.00389739
NCL	ENST00000322723	1.52431	0.000337958
ZNF138	NM_001160183	1.52447	0.0298627
GNL3	NM_206825	1.5247	0.000804632
PTGER2	NM_000956	1.52507	0.000511434
REXO2	NM_015523	1.52515	0.000170305
HIST1H1C	NM_005319	1.52542	0.00868989
GOPC	NM_020399	1.52619	0.000752972
MIR548L	NR_031630	1.52635	0.0287467
GALNT13	NM_052917	1.52683	0.00391035
ANKRD27	NM_032139	1.52758	0.00593643
TAF5	NM_006951	1.52819	0.000130331
EIF3J	NM_003758	1.52834	0.00193748
CLN6	NM_017882	1.52839	5.75032e-05
ALYREF	NM_005782	1.52864	0.00449654
IMPDH1	ENST00000338791	1.5293	0.00593634
MID1IP1-AS1	ENST00000436893	1.5295	0.00346548
NFKBIB	NR_040515	1.5299	0.000887566
ZNHIT6	NM_017953	1.52997	0.000594229
CSNK1G1	ENST00000447727	1.53044	0.000748311
NAA16	NM_024561	1.53058	0.00270222
BCLAF1	NM_014739	1.531	0.000611451
ZNF804A	NM_194250	1.53103	0.000645629
MTFR1	NM_014637	1.53267	2.33905e-05
TFB2M	ENST00000366514	1.53314	0.00135131
HIST3H2BB	NM_175055	1.5341	0.0239508
MRPL4	NM_146388	1.53423	0.00359482
LIAS	NM_006859	1.53469	0.00749977
TOMM22	NM_020243	1.53517	5.19787e-05
RRP9	ENST00000232888	1.53524	0.000103608
HSPD1	NM_002156	1.53632	0.000129687
SHMT2	NM_001166357	1.53716	4.76567e-05
EIF4EBP1	ENST00000338825	1.53793	0.000793417
NOP56	NR_027700	1.53794	8.46583e-05
MIR571	NR_030297	1.53865	0.0173852
TMEM5	NM_014254	1.53937	0.00630314
NDUFAF2	NM_174889	1.53949	0.00137454
PPRC1	NM_015062	1.54038	0.00189219
CRY1	ENST00000008527	1.5408	0.00199909
LRIG3	NM_153377	1.54081	0.00470607
LOC727896	NR_026659	1.54145	0.00477553
PCF11	ENST00000298281	1.54233	0.0187703
CUTA	NM_015921	1.54288	0.00313322
SELRC1	NM_023077	1.54346	0.00166586
FAM86FP	NR_024254	1.54557	0.0456788
TRNT1	ENST00000251607	1.54603	0.00121707
PAWR	ENST00000328827	1.5461	0.000349425
GINS4	NM_032336	1.54728	0.0458012
BAX	ENST00000293288	1.54747	0.00214158
SMEK1	ENST00000554684	1.54873	0.00207666
ZMPSTE24	NM_005857	1.54895	2.28198e-05
TIMM10	ENST00000257245	1.54914	0.00149754
TLE3	ENST00000558939	1.54916	7.425e-05
SDC1	NM_001006946	1.5498	0.0128453
TYSND1	NM_173555	1.55057	0.00513582
IMP4	ENST00000259239	1.55121	0.000352252
NAA25	ENST00000261745	1.55202	4.22248e-05
SPATA5L1	NM_024063	1.55295	0.00123367
HMGCS1	NM_001098272	1.55319	0.000688632
DCUN1D5	NM_032299	1.55362	8.67179e-05
SNORD93	NR_003075	1.55493	0.0110715
LRP4	NM_002334	1.55564	0.00167014
KIAA1804	NM_032435	1.55579	0.000146719
ECSIT	NM_016581	1.55583	0.00576978
NUMB	AK055876	1.55602	0.0228132
PTDSS1	ENST00000517309	1.55628	9.77188e-05
LOC286467	NR_026975	1.55672	0.00112288
FAM210A	NM_001098801	1.55694	0.000343774
SRRT	NM_015908	1.55702	0.000170885
HIST1H4B	NM_003544	1.55721	0.0124662
NOL9	NM_024654	1.55787	0.00549351
BORA	NM_024808	1.5583	0.00376384
CENPP	NM_001012267	1.55903	0.00131515
PTCHD4	NM_001013732	1.55954	0.0199753
SLC19A2	ENST00000236137	1.55976	0.000263847
SBNO1	NM_001167856	1.5599	8.74106e-06
NUP62CL	NM_017681	1.56028	0.0212098
GPATCH4	ENST00000368232	1.56108	0.000110434
SEPHS1	NM_012247	1.56135	0.00060357
SETD6	NM_001160305	1.56162	0.000883786
CPNE7	NM_014427	1.56179	0.0184524
FAM27A	NR_024060	1.56289	0.000560543
IGFBPL1	NM_001007563	1.5633	0.0381786
MPHOSPH6	NM_005792	1.56435	0.000442575
C14orf169	NM_024644	1.56544	0.00388254
MBLAC2	NM_203406	1.5655	0.000402216
RASGRF2	NM_006909	1.56576	0.00402099
DKC1	NM_001363	1.56615	1.03535e-06
TWISTNB	ENST00000222567	1.56633	0.000272729
MBNL3	NM_133486	1.5673	0.000318878
TSEN2	NM_025265	1.56792	0.00408905
PYGO1	ENST00000302000	1.56796	0.0289281
PDZRN3	NM_015009	1.56802	0.00332338
NLE1	NM_001014445	1.56899	0.0162693
FXN	NM_000144	1.56978	0.000213944
MIPEP	NM_005932	1.57096	0.00101592
ZNF107	ENST00000395391	1.57127	0.0268248
C1orf135	ENST00000374298	1.57201	0.00811663
EIF1AX	NM_001412	1.5721	0.00106821
UCHL3	NM_006002	1.57223	9.35615e-05
KLHL18	NM_025010	1.57286	0.00306026
MCM4	NM_005914	1.57332	0.000484552
ADCK3	ENST00000366779	1.5734	0.000176163
ZNF430	NM_025189	1.57356	0.0195235
TIMM44	NM_006351	1.574	0.00192636
INA	NM_032727	1.5745	0.000191301
ANAPC1	BC104902	1.57558	0.000530638
AKAP1	NM_001242903	1.57659	0.000205978
MTFP1	ENST00000266263	1.57716	0.00385499
LOC653562	ENST00000431994	1.57724	0.0451303
SORD	NR_034039	1.57767	0.000957418
HAUS6	ENST00000380502	1.5778	0.000231123
FAM86B2	NM_001137610	1.58025	0.000713015
GPD1L	NM_015141	1.58053	0.00450441
CHAF1A	NM_005483	1.58122	0.000703412
LOC100507554	ENST00000431856	1.58184	0.00228512
RAD54B	NM_012415	1.58408	0.00110821
ZBTB2	NM_020861	1.58415	0.000162211
OSGEPL1	NM_022353	1.58458	0.000142988
HSPA9	AK023317	1.58494	0.00693549
NANP	ENST00000304788	1.58608	0.000379679
HSPBAP1	NM_024610	1.58654	0.000272876
EARS2	NM_001083614	1.5873	0.000784744
HIST2H3D	ENST00000369158	1.589	0.00134359
HIST2H3D	ENST00000369158	1.589	0.00134359
SLC27A5	NM_012254	1.58917	0.000147151
ZNF367	NM_153695	1.59014	1.47375e-07
TRIT1	NM_017646	1.59016	0.000108724
DNA2	ENST00000399180	1.59033	0.000573769
TFAP4	NM_003223	1.59152	0.00111387
C12orf5	NM_020375	1.593	0.000789797
DPY19L2P4	NR_003551	1.59399	0.00293608
FAM27C	NR_027421	1.59414	0.000546714
GABPB1	NM_002041	1.59461	0.000117071
TRMT1	NM_017722	1.59531	0.00219919
HIST2H2AB	NM_175065	1.59572	0.000179041
TRIP13	ENST00000166345	1.59608	5.06842e-05
RNU11	NR_004407	1.59616	0.00325459
ATAD5	ENST00000321990	1.59675	0.000902902
KIAA1737	ENST00000361786	1.59752	0.00761681
C5orf34	ENST00000306862	1.59785	0.000190043
ISOC2	NM_001136201	1.598	0.000616474
C1orf112	BC091516	1.59913	0.000406241
FBL	NM_001436	1.59957	4.09729e-05
FANCM	NM_020937	1.59998	0.0021848
PGAM1	ENST00000334828	1.60037	0.000954839
DHX9	NR_033302	1.6005	4.36374e-06
C4orf46	ENST00000379205	1.60066	0.000681511
PBK	ENST00000301905	1.6009	0.000389827
EXOSC5	NM_020158	1.60093	0.00232453
SLC25A32	NM_030780	1.60119	0.000236067
SLC6A10P	NR_003083	1.60201	0.000123886
DLAT	NM_001931	1.60255	3.48892e-06
NETO2	NM_018092	1.60276	0.00012752
ADCY1	NM_021116	1.60292	0.00770855
CUTA	NM_015921	1.60293	0.00328712
RRP15	NM_016052	1.60312	0.000107752
TFRC	NM_003234	1.60335	6.11834e-05
C15orf61	ENST00000342683	1.6047	0.0282479
SRSF1	NM_001078166	1.60715	0.000174171
RUVBL1	NM_003707	1.60785	0.000129146
PES1	NR_036550	1.61033	0.000520873
FLJ25917	AK098783	1.61034	0.00567675
GNPDA1	ENST00000508177	1.61046	0.00057071
GNPNAT1	NM_198066	1.61051	0.00332041
TGFB2	NM_001135599	1.61178	0.00371462
LIN9	ENST00000328205	1.61238	0.000395448
ME2	NM_002396	1.61265	0.000116914
SLC7A6	NM_001076785	1.61349	0.000829074
FASN	NM_004104	1.6139	0.000341133
C15orf42	ENST00000268138	1.61436	0.000123079
MAD2L1	ENST00000296509	1.61436	0.00070827
PFAS	NM_012393	1.61446	0.000260016
CUL4A	NM_003589	1.61477	0.000270511
ZNF326	NM_182976	1.61477	0.00864296
MCM3	NM_002388	1.61493	0.000667547
PMAIP1	ENST00000316660	1.61496	0.00127557
THOP1	NM_003249	1.61558	0.00145393
RCL1	NM_005772	1.616	0.000272903
MRM1	NM_024864	1.61622	0.00302348
SNRPN	BC080646	1.61721	7.89573e-05
PCNA-AS1	NR_028370	1.61804	0.0276888
PAXIP1	NM_007349	1.6185	6.03152e-06
FASTKD3	NM_024091	1.619	0.00513425
EBF3	NM_001005463	1.61951	0.0257766
PRDX4	ENST00000379341	1.62084	0.000669967
IFRD2	NM_006764	1.62145	0.00910043
FAM27B	NR_027422	1.62169	0.000696026
STRBP	NM_001171137	1.6222	0.0019309
MTBP	NM_022045	1.62229	0.00239852
EEF2K	NM_013302	1.62287	0.000442006
ALKBH8	ENST00000389568	1.62325	0.000367912
ZNF124	NM_001243740	1.62431	0.000420585
PPA1	NM_021129	1.62576	9.57175e-05
SFRP1	NM_003012	1.62585	0.00490199
ASUN	NM_018164	1.62677	1.33621e-05
CALML4	NM_033429	1.62705	4.57576e-05
GGCT	NM_001199815	1.6283	0.000339944
SETMAR	ENST00000358065	1.6288	0.00131273
CC2D2A	NM_001080522	1.62887	0.000953989
EIF5	NM_001969	1.62936	2.79652e-05
C5orf28	ENST00000500337	1.62937	0.0348065
HLF	NM_002126	1.63105	0.018319
MIR626	NR_030356	1.63152	0.0269394
RN5S428	ENST00000365129	1.63286	0.00197899
GUF1	NM_021927	1.63294	3.64359e-05
MCOLN2	NM_153259	1.63454	0.0127783
GINS2	ENST00000253462	1.635	0.00547423
NOLC1	NM_004741	1.63746	1.6739e-05
WDR89	NM_001008726	1.63797	0.00811036
SNRPN	BC080646	1.63873	0.00120087
LOC100652901	AK130452	1.63878	0.00837919
DDX10	ENST00000322536	1.64053	0.000137864
KATNB1	ENST00000379661	1.64088	7.19721e-05
DNAJC2	NM_014377	1.64092	5.82903e-05
CDC6	ENST00000209728	1.64141	2.22726e-05
HIST1H4D	NM_003539	1.64188	8.97601e-05
RRP1B	NM_015056	1.64201	7.89545e-05
FAM86A	NM_201400	1.64266	0.00256976
POLR1A	NM_015425	1.64288	0.00037267
C17orf89	NM_001086521	1.6429	0.00113407
FARSB	ENST00000281828	1.64446	9.37693e-06
SFXN4	NM_213649	1.64449	1.3487e-05
CLSPN	NM_022111	1.64498	0.00798125
ACSM3	ENST00000289416	1.64526	0.00101874
LOC541471	ENST00000409054	1.64566	0.00666079
ZNF639	NM_016331	1.64629	0.00434751
E2F5	ENST00000418930	1.64714	0.00375244
POLR3B	NM_018082	1.6476	0.000549985
GEMIN5	NM_015465	1.6478	0.000264684
AMD1	NM_001634	1.64785	0.000115702
NR6A1	ENST00000487099	1.6483	0.00418222
SKA3	NM_145061	1.64954	8.93217e-05
TMEM194A	NM_001130963	1.65024	6.53894e-06
PACRGL	ENST00000467997	1.65039	0.000539411
LOC100506965	BC043194	1.65047	0.00838525
NUDT19	NM_001105570	1.65246	0.000929439
MRE11A	NM_005590	1.65328	0.00163204
SQLE	NM_003129	1.65356	2.05887e-05
LOC100509671	XR_112198	1.65547	0.00338938
PPIF	NM_005729	1.65604	0.000186604
MIR4746	NR_039901	1.65771	0.0178433
RPUSD4	NM_032795	1.65833	0.0120781
CCDC58	NM_001017928	1.65944	1.76865e-05
PHLDA2	NM_003311	1.66014	0.000141299
GNL3L	NM_001184819	1.66029	0.00110689
NOL8	NR_046106	1.66044	6.35121e-05
FRAT2	NM_012083	1.66085	0.000436667
SUPV3L1	NM_003171	1.66145	1.83405e-06
SLC19A3	NM_025243	1.66198	0.00366617
OTUD6B	NM_016023	1.66225	0.00548538
FEN1	NM_004111	1.66375	0.000359728
C3orf26	NM_032359	1.66429	0.000676149
C1orf109	BC063843	1.66475	0.00253771
SNRPN	BC080646	1.66527	0.0132101
PODXL2	NM_015720	1.66544	0.00330934
SNRPN	BC080646	1.66562	0.00258462
SLC10A5	ENST00000518568	1.66781	0.0153097
SCARB1	NM_005505	1.66805	0.000971614
CYB5D1	NM_144607	1.66848	0.00299577
KBTBD8	NM_032505	1.66939	0.000219874
BAG1	NM_004323	1.66972	0.00171564
HIST1H3A	NM_003529	1.67036	0.0114368
DIEXF	NM_014388	1.67129	3.92311e-05
C12orf45	ENST00000552951	1.67176	0.000864869
LYAR	NM_017816	1.67202	0.000981127
NOS2	NM_000625	1.67202	0.00191686
APEX1	NM_001641	1.67229	3.57321e-05
SLC35F2	ENST00000429869	1.67232	0.000165171
METTL1	ENST00000324871	1.67268	0.0134753
CYCSP52	NR_001560	1.67306	0.0236007
CCDC41	NM_016122	1.67346	0.00532683
HNRNPM	NM_005968	1.67426	0.000155654
LRRC34	NM_001172779	1.67593	0.00189655
DNAJC11	NM_018198	1.67641	0.00056833
GRB14	NM_004490	1.67721	0.000408872
HIST1H2BL	NM_003519	1.67736	0.0305527
ZNF100	ENST00000358296	1.67785	0.000429824
LOC100506054	NR_038430	1.68132	0.000252817
MRPL1	NM_020236	1.68178	2.66826e-05
ZNF488	ENST00000395702	1.68307	0.00848611
LOC100509976	XR_111249	1.68536	0.00615344
CRABP2	NM_001878	1.68582	0.000442306
FUS	NM_004960	1.68695	6.08897e-05
TERT	NM_198253	1.68707	0.00340245
PM20D2	NM_001010853	1.68737	8.48074e-05
NLN	NM_020726	1.68782	4.23926e-05
INSIG1	NM_005542	1.68817	0.000860905
AIMP2	NM_006303	1.68824	0.000219632
POLR1E	AK125471	1.68894	0.00846771
CCDC86	NM_024098	1.69266	0.00152986
NPM1	ENST00000296930	1.69284	6.8955e-05
PDE3B	ENST00000532740	1.69352	0.014036
ALDH1B1	NM_000692	1.69364	0.000667407
LOC100506948	ENST00000547292	1.69384	0.0242904
SNAR-C1	NR_024220	1.6941	0.00086817
SNAR-C1	NR_024220	1.6941	0.00086817
SNRPN	BC080646	1.696	0.0007713
PSMG1	ENST00000331573	1.69883	0.000687238
KIAA0020	ENST00000397885	1.69927	1.89254e-05
MRPL15	NM_014175	1.70023	0.000935339
LAP3	ENST00000226299	1.70041	6.4412e-07
SNAR-B1	NR_024231	1.70287	0.000222719
SNAR-B1	NR_024231	1.70287	0.000222719
SKP2	ENST00000274255	1.70419	5.37561e-05
IPO4	NR_051979	1.70443	0.00509549
HIST1H2AE	NM_021052	1.70493	0.00171139
ZNF215	NM_013250	1.70573	0.00183072
HIST1H3G	NM_003534	1.70654	0.0355276
NME1-NME2	NR_037149	1.7082	6.22235e-05
DSCC1	ENST00000313655	1.70831	0.000852194
CRYM-AS1	NR_026675	1.71427	0.00047224
GRIK1-AS2	ENST00000547141	1.7151	0.0351033
PDSS1	NM_014317	1.71526	0.00169065
TMEM33	NM_018126	1.71552	0.000112386
E2F2	NM_004091	1.7172	0.0142373
DHX37	NM_032656	1.71771	0.00362264
MTHFD2	ENST00000394053	1.7181	2.04622e-05
ERCC6L	ENST00000334463	1.7181	0.000513836
MRTO4	NM_016183	1.71909	0.000184075
ACSS1	NM_032501	1.71924	0.00111263
RNU5F-1	NR_002753	1.71933	0.0190898
E2F1	NM_005225	1.72145	0.00295363
SLC29A1	NM_001078177	1.72299	0.000469959
RASL10B	NM_033315	1.72339	0.000160402
SNORA14B	NR_002956	1.72525	0.000322402
MRPS34	ENST00000397375	1.72557	0.000139162
ENC1	NM_001256574	1.72618	0.00868684
SNORD114-20	NR_003213	1.72652	0.0064484
ADSL	ENST00000216194	1.72962	2.52541e-05
CSPP1	NM_024790	1.73024	0.00352154
HIST1H1B	NM_005322	1.73082	0.0129343
ESF1	NM_016649	1.73249	0.00114193
RFC3	NM_002915	1.73307	0.000142867
HIST1H2AK	NM_003510	1.73584	0.0016337
LOC728463	NR_046268	1.73617	0.0164043
C6orf48	ENST00000430690	1.73689	4.98882e-05
CAD	NM_004341	1.73809	0.0008248
SNAR-E	NR_024258	1.73913	0.00096129
DUSP14	ENST00000394386	1.73993	0.000330418
CCNJ	NM_001134375	1.74081	0.000125904
SLC16A1	NM_003051	1.7421	0.000122246
POLR3K	ENST00000293860	1.74275	0.000644548
SNRPN	BC080646	1.74412	0.000712849
ORC6	NM_014321	1.74582	0.000484779
CCDC138	ENST00000295124	1.75381	0.000686602
SNORA74A	NR_002915	1.75544	0.000424638
CEBPG	NM_001252296	1.75677	0.000879041
HSPA14	ENST00000378372	1.758	0.00121487
TOMM40	NM_001128917	1.75939	0.00202933
ADAT2	NM_182503	1.75994	9.86996e-05
ATAD3A	NM_001170536	1.76175	0.0120516
PDE3B	NM_000922	1.76224	0.000174198
MTERFD1	NM_015942	1.76432	4.60671e-05
SDCCAG3	NM_001039707	1.7659	0.0018143
POLE2	NM_002692	1.77225	0.0017207
ALDH18A1	NM_002860	1.77241	0.000242204
GAR1	NM_018983	1.77292	0.00297772
NOP14	ENST00000416614	1.77477	0.000682821
DHODH	NM_001361	1.77499	0.0015394
SNAR-D	NR_024243	1.77647	0.00413644
JPH1	NM_020647	1.77838	0.000469397
RRP12	NM_015179	1.78009	0.00422271
SNRPN	BC080646	1.78233	0.00199329
SNORD116-21	NR_003335	1.78615	0.0257935
FAM216A	ENST00000377673	1.79146	0.00112054
HIST1H4L	NM_003546	1.79158	0.00429855
CCNE1	NM_001238	1.79212	0.000286199
PRMT3	NM_005788	1.79527	4.19531e-05
GPR125	NM_145290	1.79556	0.000235631
CENPW	ENST00000368328	1.797	0.000527156
HIST1H2AI	NM_003509	1.79713	0.00063407
SLC25A33	NM_032315	1.79801	0.000265947
DUS3L	NM_020175	1.79936	0.0031554
GLDC	NM_000170	1.80257	0.00103996
LOC100653270	ENST00000547866	1.80462	0.000230172
MPV17L	ENST00000396385	1.80807	0.00291206
SLC9B2	NM_178833	1.80882	9.27746e-05
OR2T12	NM_001004692	1.80969	0.000717334
RBM19	NM_016196	1.81133	0.000148721
FRMD3	NM_001244959	1.81212	0.00264753
PPAT	NM_002703	1.81317	1.47307e-05
SNRPN	BC080646	1.81772	0.000828417
MTHFD1L	ENST00000367321	1.81881	0.00047081
KIAA0664	NM_015229	1.81999	0.000310739
ACACA	ENST00000452074	1.82233	2.23843e-05
NAT10	NM_024662	1.82299	7.19362e-05
SNRPN	BC080646	1.82302	0.000101143
SRFBP1	NM_152546	1.8231	0.000209061
FAM27E3	BC119675	1.82581	0.0269459
XPO4	NM_022459	1.82886	0.00046086
MBTD1	NM_017643	1.82919	1.52612e-05
ZNF92	NM_007139	1.83171	0.0347732
SNORA2A	NR_002950	1.83256	0.0159204
MCM10	NM_182751	1.83264	9.49998e-05
EXO1	NM_130398	1.83554	6.97698e-06
SLC25A19	NM_001126121	1.8382	5.2073e-05
MTAP	NM_002451	1.84059	0.00148745
NSUN2	NM_017755	1.84201	3.88303e-05
SLC6A15	NM_182767	1.84761	0.000308064
SNRPN	BC080646	1.85127	0.0131257
TTF2	NM_003594	1.85351	0.000166932
ALG1	NM_019109	1.85503	0.00561227
RRS1	NM_015169	1.85671	0.00042247
SNRPN	AF400487	1.85772	0.00013175
ASNS	NM_133436	1.85877	0.000171478
MYB	NM_001130173	1.86253	0.000880971
GTF3A	NM_002097	1.86476	1.24562e-05
LGR5	ENST00000266674	1.86531	0.00177224
LIPG	NM_006033	1.86582	0.00582197
METTL8	ENST00000375258	1.86684	0.00025541
SNAR-C1	NR_024220	1.86969	0.000276309
SNAR-C1	NR_024220	1.86969	0.000276309
SNAR-C1	NR_024220	1.86969	0.000276309
CHAC2	NM_001008708	1.87023	0.00120598
FABP5	ENST00000297258	1.87033	0.00109652
URB2	NM_014777	1.87066	1.2458e-06
MIR378H	NR_039667	1.87111	0.00562541
PAK1IP1	ENST00000379568	1.87387	2.19023e-05
DCTPP1	ENST00000319285	1.87777	2.52674e-06
ZNF480	ENST00000468240	1.87815	0.000208866
FAM72D	AB096683	1.88027	0.0027333
TIMM21	NM_014177	1.88471	0.00063985
PUS1	ENST00000376649	1.88759	0.000566542
MGA	NM_001164273	1.88773	1.76026e-05
SCD	NM_005063	1.89223	2.82993e-05
SNRPN	BC080646	1.89745	0.000207879
BCCIP	NM_078468	1.89917	0.000225646
PPID	NM_005038	1.90293	0.000217412
DPY19L2P1	ENST00000436258	1.90579	0.008178
WDR43	ENST00000407426	1.90762	0.000458576
QTRTD1	NM_024638	1.90895	9.22439e-05
CDCA7	NM_031942	1.90936	0.000190052
ELAC2	NM_018127	1.91238	0.000902151
TBC1D30	NM_015279	1.913	2.18595e-05
SNRPN	BC080646	1.91443	0.000258408
LOC100506458	AK097034	1.91479	0.00155777
PPARGC1B	NM_133263	1.91545	0.000190161
UTP15	NM_032175	1.91668	2.9489e-06
PNPT1	NM_033109	1.92152	3.05512e-05
HIST1H3J	NM_003535	1.9246	0.00170106
SNAR-F	NR_004384	1.92653	0.00518905
NES	NM_006617	1.93457	0.000349808
NOL6	NM_022917	1.93624	0.00171888
ATP5G1	ENST00000355938	1.93711	0.000614286
NOP16	ENST00000389158	1.93979	1.70412e-06
TRHDE	NM_013381	1.94317	0.00552865
GMNN	NM_015895	1.94947	0.000377686
XYLB	NM_005108	1.95556	0.000150717
DDX31	NM_022779	1.95735	0.000357227
ZNF239	NM_005674	1.95867	0.00626763
CDC25A	ENST00000302506	1.95907	0.000366412
SOLH	BC032648	1.96071	0.00459839
PLA2G4A	NM_024420	1.96544	1.09086e-05
PAGE1	NM_003785	1.96795	0.00025931
PINX1	ENST00000314787	1.96816	0.000107727
MKKS	NM_018848	1.97486	0.00023074
NDUFAF6	NM_152416	1.97811	0.00511095
PA2G4	NM_006191	1.98064	0.000393374
FZD3	NM_017412	1.98095	0.000199118
SNORD14E	NR_003125	1.98178	0.00228704
MINA	NM_001042533	1.982	9.75063e-05
DPH2	NM_001384	1.98251	0.00192489
SNRPN	BC080646	1.98682	0.000117388
PER2	NM_022817	1.99146	0.0024062
PHEX	NM_000444	1.99404	0.0281426
SNRPN	AF400488	1.99487	0.0059243
SNAR-G2	NR_024244	1.99545	0.00112869
CNKSR2	NM_014927	1.99555	0.0010462
FJX1	NM_014344	1.99935	0.000190064
CENPV	NM_181716	1.99977	0.000325632
CTRL	NM_001907	2.00424	0.00157763
RNF157	NM_052916	2.01449	0.000154142
HPSE2	NM_001166246	2.02777	0.000156925
FAM27E3	BC119675	2.03331	0.0354751
UTP14A	NM_006649	2.03631	0.000186925
FAM111B	ENST00000529618	2.04086	0.00115069
TBC1D4	NM_014832	2.04176	0.000178606
CNNM1	NM_020348	2.06619	0.00031632
NT5DC2	NM_022908	2.08414	0.00033563
MIR4710	NR_039860	2.09698	0.0290012
C11orf82	ENST00000533655	2.09915	7.29389e-05
LTV1	NM_032860	2.10043	2.17156e-08
FAM81A	NM_152450	2.10769	0.000298877
AEN	ENST00000332810	2.11051	0.00356791
BCAT1	NM_005504	2.11075	4.08134e-06
PARPBP	NM_017915	2.11081	0.000100367
PIGW	NM_178517	2.11569	0.000378375
FERMT1	NM_017671	2.11719	0.000824284
ZYG11A	NM_001004339	2.11901	0.000446236
MYBBP1A	NM_014520	2.11954	0.0022428
ENOPH1	NM_021204	2.12081	6.08151e-06
TAF4B	NM_005640	2.13394	1.41526e-06
SNORA75	NR_002921	2.14137	6.93649e-05
WDR4	NR_048535	2.15157	0.000387527
LOC100506934	XR_109940	2.15402	0.00293994
HIST1H2AB	NM_003513	2.1568	0.00218921
MDN1	ENST00000369393	2.15909	6.24226e-06
IL12RB2	NM_001258214	2.16952	0.000199369
WDR35	NM_001006657	2.19969	7.15318e-05
BOP1	AK293719	2.20261	9.58408e-05
VTRNA1-3	NR_026705	2.20358	0.00179247
DCAF4	NM_015604	2.23692	0.000202778
POLR1A	ENST00000263857	2.2482	0.000415429
BCL11A	NM_022893	2.27133	0.000599193
DIS3L	ENST00000319194	2.28021	6.43581e-05
RPIA	NM_144563	2.29376	1.34018e-05
TMSB15A	NM_021992	2.29412	0.00527464
CDCA7L	NM_001127370	2.29613	0.00276247
SCARNA9L	NR_023358	2.35152	0.00067174
PHKA2-AS1	NR_029379	2.35649	0.000974616
PLD6	NM_178836	2.35955	0.000719153
MIR3676	NR_037447	2.36239	0.0116764
CKMT1B	NM_020990	2.37533	1.37292e-05
WDR77	ENST00000235090	2.38114	0.000353438
PSAT1	NM_058179	2.41838	4.93434e-05
QRFPR	NM_198179	2.43749	9.2741e-05
GUCY1A3	NM_000856	2.4395	0.000150075
GNB4	NM_021629	2.49826	0.00161481
PNO1	NM_020143	2.53271	4.5151e-06
ZNF724P	NR_045525	2.55179	0.00246133
POLR3G	NM_006467	2.56592	2.38903e-05
SLC7A2	NM_003046	2.57934	1.09583e-06
SNAR-H	NR_024342	2.58709	4.01795e-05
NEFM	ENST00000221166	2.65435	0.000413352
ARMC6	NM_001199196	2.6754	5.15609e-05
UNG	ENST00000242576	2.71059	5.29507e-06
GAL	ENST00000265643	2.73873	0.0040253
MARS2	NM_138395	2.74101	3.68555e-06
PUS7	NM_019042	2.75337	6.71677e-07
PRRT3-AS1	NR_046734	2.77472	4.04607e-05
POP1	NM_001145860	2.80289	4.97878e-06
UTP20	NM_014503	2.82827	1.67057e-06
KLF11	NM_001177716	2.855	0.000551488
SEMA3E	NM_012431	2.85657	3.8067e-05
ODC1	ENST00000234111	2.89522	1.48171e-05
KCNQ5	NM_001160132	2.97113	1.5985e-05
SLC7A5	NM_003486	3.00443	0.000124341
KCNQ5-IT1	ENST00000445310	3.01249	0.000559447
TEX15	NM_031271	3.08052	2.98944e-05
NEFL	NM_006158	3.14781	0.000844553
CD3EAP	NM_012099	3.6166	5.33179e-05
LPAR3	ENST00000440886	4.17007	0.000107956
MYCN	NM_005378	8.48713	3.47488e-06
