# Supplementary material for: Therapeutic targeting of both dihydroorotate dehydrogenase and nucleoside transport in MYCN-amplified neuroblastoma
Source: Cell Death Dis. 2021 Aug 30;12(9):821. doi: 10.1038/s41419-021-04120-w (PMC8405683; doi:10.1038/s41419-021-04120-w)
Supplement: Supplementary file 3 — Table S3 [file 41419_2021_4120_MOESM3_ESM.xlsx]

## Sheet: Sheet1
Table S3. Functional annotation of MYCN-responsive genes (≥1.5 fold)
KEGG pathway terms for genes upregulated by MYCN overexpression
Category	Term	Count	%	PValue	Genes	List Total	Pop Hits	Pop Total	Fold Enrichment	Bonferroni	Benjamini	FDR
KEGG_PATHWAY	hsa00230:Purine metabolism	17	3.32681	5.61043e-06	POLR3G, ADCY1, POLR1E, POLR3K, PNPT1, POLR1A, PDE3B, POLR1B, POLR3B, PPAT, PFAS, POLE2, NME1-NME2, GUCY1A3, ADSL, IMPDH1, PRPS1	146	153	5085	3.86986	0.000779548	0.000779548	0.00661123
KEGG_PATHWAY	hsa04110:Cell cycle	13	2.54403	0.00020242	E2F1, ANAPC1, CDC6, E2F2, E2F5, SKP2, MCM3, MCM4, CDC25A, TGFB2, CCNE1, CDC45, MAD2L1	146	125	5085	3.62219	0.027747	0.0139711	0.238274
KEGG_PATHWAY	hsa00240:Pyrimidine metabolism	11	2.15264	0.000330878	POLR3G, NME1-NME2, POLR3K, POLE2, POLR1E, PNPT1, POLR1A, DHODH, CAD, POLR1B, POLR3B	146	95	5085	4.0328	0.0449577	0.0152162	0.389217
KEGG_PATHWAY	hsa03020:RNA polymerase	6	1.17417	0.00101796	POLR3G, POLR3K, POLR1E, POLR1A, POLR1B, POLR3B	146	28	5085	7.46331	0.132004	0.0347732	1.19302
KEGG_PATHWAY	hsa03030:DNA replication	6	1.17417	0.00325141	DNA2, RFC3, POLE2, MCM3, MCM4, FEN1	146	36	5085	5.80479	0.36408	0.0865591	3.76505
KEGG_PATHWAY	hsa00330:Arginine and proline metabolism	7	1.36986	0.00368819	LAP3, ODC1, ALDH18A1, CKMT1B, ALDH1B1, NOS2, AMD1	146	53	5085	4.60003	0.401666	0.0820397	4.26083
KEGG_PATHWAY	hsa00620:Pyruvate metabolism	6	1.17417	0.00518035	ACSS1, ME2, ALDH1B1, ACACA, DLAT, ACAT1	146	40	5085	5.22432	0.514191	0.0979942	5.93694
KEGG_PATHWAY	hsa05322:Systemic lupus erythematosus	8	1.56556	0.0222314	HIST1H2AB, HIST1H3J, HIST1H4L, HIST1H2BC, HIST1H2AD, HIST1H2AE, HIST2H3D, HIST2H2AB, HIST1H4B, HIST1H2BL, HIST1H3A, HIST1H2AI, HIST1H2AK, HIST1H4D, HIST3H2BB, HIST1H4J, HIST1H3G	146	99	5085	2.81445	0.956064	0.323369	23.2744
KEGG_PATHWAY	hsa00250:Alanine, aspartate and glutamate metabolism	4	0.782779	0.0570611	ADSL, CAD, ASNS, PPAT	146	31	5085	4.49403	0.999716	0.596436	49.9608
KEGG_PATHWAY	hsa00640:Propanoate metabolism	4	0.782779	0.0616953	ACSS1, ALDH1B1, ACACA, ACAT1	146	32	5085	4.3536	0.999857	0.587352	52.7833
KEGG_PATHWAY	hsa00630:Glyoxylate and dicarboxylate metabolism	3	0.587084	0.0665281	MTHFD2, PGP, MTHFD1L	146	15	5085	6.96575	0.99993	0.581025	55.5708
KEGG_PATHWAY	hsa00900:Terpenoid backbone biosynthesis	3	0.587084	0.0665281	HMGCS1, ACAT1, PDSS1	146	15	5085	6.96575	0.99993	0.581025	55.5708
KEGG_PATHWAY	hsa00650:Butanoate metabolism	4	0.782779	0.0714701	ACSM3, ALDH1B1, HMGCS1, ACAT1	146	34	5085	4.0975	0.999967	0.576387	58.2649
KEGG_PATHWAY	hsa00670:One carbon pool by folate	3	0.587084	0.0746488	MTHFD2, SHMT2, MTHFD1L	146	16	5085	6.53039	0.999979	0.563746	59.9179
KEGG_PATHWAY	hsa03410:Base excision repair	4	0.782779	0.0766027	POLE2, UNG, APEX1, FEN1	146	35	5085	3.98043	0.999985	0.546729	60.9039
KEGG_PATHWAY	hsa03018:RNA degradation	5	0.978474	0.0784277	PNPT1, EXOSC5, HSPD1, MPHOSPH6, HSPA9	146	57	5085	3.05516	0.999988	0.530856	61.8048
